# Supplementary material for: Association between optical coherence tomography and functionally severe stenosis assessed by quantitative flow ratio in coronary intermediate lesions
Source: PLoS One. 2025 Jun 10;20(6):e0324872. doi: 10.1371/journal.pone.0324872 (PMC12151369; doi:10.1371/journal.pone.0324872)
Supplement: S1 File — (XLSX) [file pone.0324872.s001.xlsx]

## Sheet: OCT
PCI	diagnosis	gensini score	SA	UA	STEMI	NSTEMI	age	sex	hypertension	DM	aspirin	P2Y12	statin	ezetimibe	β-RB	ACEI/ARB	CCB	nitric	trimetazidine	DEATH	MI	ST	TLR	rehospitalization	re-angina	major bleeding	minor bleeding
0	UA	21	0	1	0	0	56	1	0	0	1	1	1	1	0	0	1	1	1	0	0	0	0	0	0	0	0
0	UA	9	0	1	0	0	64	0	1	0	1	1	1	0	0	0	1	1	1	0	0	0	0	0	0	0	0
0	UA	55.5	0	1	0	0	80	1	0	0	1	1	1	0	0	0	0	0	0	0	0	0	0	0	1	0	0
0	UA	6	0	1	0	0	62	1	0	0	1	1	1	1	1	0	0	0	0	0	0	0	0	0	1	0	0
0	UA	5	0	1	0	0	63	1	1	0	1	1	1	0	0	1	0	0	0	0	0	0	0	0	1	0	0
0	UA	30	0	1	0	0	72	1	1	0	1	1	1	0	0	1	1	0	0	0	0	0	0	0	0	0	0
0	UA	12.5	0	1	0	0	69	0	1	0	1	0	1	0	0	1	1	1	0	0	0	0	0	0	1	0	0
0	UA	12	0	1	0	0	48	1	1	0	1	1	1	0	0	0	1	0	0	0	0	0	0	1	1	0	0
0	UA	12	0	1	0	0	72	0	0	1	1	1	1	0	0	0	0	1	0	0	0	0	0	0	0	0	0
0	UA	4	0	1	0	0	61	1	1	0	1	1	1	0	0	0	1	1	0	0	0	0	0	0	0	0	0
0	UA	10	0	1	0	0	50	0	1	0	1	1	1	0	0	1	1	0	0	0	0	0	0	0	0	0	0
0	UA	92	0	1	0	0	69	1	1	1	1	1	1	0	0	0	0	1	1	0	0	0	0	0	0	0	0
0	UA	20	0	1	0	0	62	0	0	0	1	0	1	0	0	1	0	1	1	0	0	0	0	0	0	0	0
0	UA	10	0	1	0	0	57	1	1	0	1	0	1	0	1	0	0	1	0	0	0	0	0	0	0	0	0
0	UA	21	0	1	0	0	60	1	1	0	1	1	1	0	0	0	1	1	0	0	0	0	0	0	1	0	0
0	UA	6	0	1	0	0	72	1	1	0	1	0	1	0	0	1	1	1	0	0	0	0	0	0	0	0	0
0	UA	8	0	1	0	0	60	0	1	0	1	1	1	0	1	1	0	1	0	0	0	0	0	0	0	0	0
0	UA	23	0	1	0	0	76	1	0	1	1	0	1	0	1	1	0	1	1	0	0	0	0	0	0	0	0
0	UA	15	0	1	0	0	87	0	0	1	1	0	1	0	1	0	0	1	0	0	0	0	0	0	0	0	0
0	UA	16	0	1	0	0	59	0	0	1	0	1	0	0	0	0	0	1	0	0	0	0	0	0	1	0	0
0	UA	19	0	1	0	0	58	1	0	0	1	0	1	1	1	0	0	1	1	0	0	0	0	0	0	0	0
0	UA	14	0	1	0	0	71	1	1	1	1	1	1	0	0	0	1	1	0	0	0	0	0	0	0	0	1
0	UA	14	0	1	0	0	71	0	1	0	1	0	1	0	1	0	0	0	0	0	0	0	0	0	0	0	0
1	UA	12	0	1	0	0	71	1	1	0	1	1	1	1	0	0	1	1	1	0	0	0	0	0	0	0	0
0	UA	8	0	1	0	0	55	1	0	0	1	0	1	0	1	0	0	0	0	0	0	0	0	0	0	0	0
0	UA	9	0	1	0	0	56	1	1	1	1	0	1	0	0	1	1	1	0	0	0	0	0	0	1	0	0
0	UA	27	0	1	0	0	70	1	1	1	1	0	1	0	1	1	0	1	0	0	0	0	0	0	0	0	0
0	UA	21.5	0	1	0	0	62	1	1	0	1	0	1	0	1	1	1	0	0	0	0	0	0	0	0	0	0
0	UA	11	0	1	0	0	58	0	1	0	1	0	1	0	1	1	0	0	1	0	0	0	0	0	0	0	0
0	UA	11	0	1	0	0	69	0	1	0	0	1	1	0	1	0	1	1	0	0	0	0	0	0	0	0	0
0	UA	20	0	1	0	0	52	1	0	0	1	0	1	0	0	0	0	0	0	0	0	0	0	0	1	0	0
0	UA	14	0	1	0	0	66	1	0	1	0	1	1	0	1	1	0	1	0	0	0	0	0	0	1	0	0
0	UA	12	0	1	0	0	55	1	1	0	1	0	1	0	0	1	1	1	0	0	0	0	0	0	0	0	0
0	UA	12	0	1	0	0	64	1	0	0	1	0	1	1	0	0	0	1	1	0	0	0	0	1	1	0	0
0	UA	22	0	1	0	0	55	0	1	0	1	0	1	0	0	1	0	1	1	0	0	0	0	0	0	0	0
0	STEMI	8	0	0	1	0	51	0	0	0	1	1	1	0	0	0	0	0	1	0	0	0	0	0	1	0	0
0	STEMI	10	0	0	1	0	44	0	0	0	0	1	1	0	1	0	0	0	0	0	0	0	0	0	0	0	0
0	USA	16	1	0	0	0	61	1	0	0	1	0	1	0	1	0	0	0	1	0	0	0	0	0	0	0	0
0	USA	4	1	0	0	0	57	1	1	0	1	1	1	0	0	1	1	1	0	0	0	0	0	0	0	0	0
0	USA	6	1	0	0	0	63	1	0	1	1	1	1	0	1	0	0	0	0	0	0	0	0	1	1	0	0
0	USA	39	1	0	0	0	54	0	1	0	1	1	1	1	0	0	0	1	0	0	0	0	0	0	0	0	0
0	USA	27	1	0	0	0	53	0	0	1	1	0	1	1	1	1	1	0	1	0	0	0	0	0	0	0	0
0	USA	14	1	0	0	0	33	0	0	0	1	0	1	0	0	0	0	0	0	0	0	0	0	0	0	0	0
0	USA	14	1	0	0	0	47	1	0	1	1	0	1	0	0	0	0	0	1	0	0	0	0	0	0	0	0
0	USA	17	1	0	0	0	76	1	1	0	1	0	1	0	0	0	1	0	0	0	0	0	0	0	0	0	0
0	NSTEMI	40	0	0	0	1	54	1	1	0	1	1	1	1	0	0	0	0	0	0	0	0	0	0	0	0	0
0	NSTEMI	11	0	0	0	1	48	1	0	0	1	1	1	1	0	0	0	1	0	0	0	0	0	0	0	0	0
1	UA	38	0	1	0	0	79	1	1	0	1	1	1	0	1	0	1	0	0	0	0	0	0	0	0	0	0
1	UA	9	0	1	0	0	65	1	0	0	1	1	1	0	1	1	0	1	1	0	0	0	0	0	0	0	0
1	UA	32	0	1	0	0	63	0	0	0	1	1	1	1	1	0	0	1	0	0	0	0	0	0	1	0	0
1	UA	14	0	1	0	0	70	1	0	0	1	1	1	1	0	0	1	1	1	0	0	0	0	1	1	0	1
1	UA	41	0	1	0	0	74	0	1	0	1	1	1	1	1	1	1	0	0	0	0	0	1	1	1	0	0
1	UA	41	0	1	0	0	45	1	1	0	1	1	1	1	1	1	1	0	0	0	0	0	0	0	0	0	0
1	UA	37	0	1	0	0	67	0	1	1	1	1	1	0	0	1	1	1	0	0	0	0	0	0	1	0	0
1	UA	10	0	1	0	0	39	0	0	0	1	1	1	1	0	0	1	1	1	0	0	0	0	0	1	0	0
1	UA	16	0	1	0	0	63	1	1	0	1	1	1	0	0	1	1	1	0	0	0	0	0	0	0	0	0
1	UA	24	0	1	0	0	68	0	1	0	1	1	1	0	0	1	1	1	1	0	0	0	0	0	0	0	0
1	UA	40	0	1	0	0	76	1	1	0	1	1	1	0	0	1	0	1	0	0	0	0	0	0	0	0	0
1	UA	25	0	1	0	0	59	1	1	0	1	1	1	0	0	1	1	1	0	0	0	0	0	0	0	0	0
1	UA	62	0	1	0	0	76	1	1	1	1	1	1	0	1	1	1	1	0	0	0	0	0	0	0	0	0
1	UA	26	0	1	0	0	77	1	0	0	1	1	1	0	1	0	0	1	1	0	0	0	0	0	0	0	0
1	UA	26	0	1	0	0	64	0	1	0	1	1	1	0	1	1	1	1	1	0	0	0	0	0	1	0	0
1	UA	18	0	1	0	0	59	0	0	0	1	1	1	0	1	1	0	0	0	0	0	0	0	0	0	0	1
1	UA	49	0	1	0	0	58	1	1	0	1	1	1	0	1	1	0	1	0	0	1	0	1	1	1	0	0
1	UA	32	0	1	0	0	67	1	0	1	1	1	1	0	1	0	0	1	0	0	0	0	0	0	0	0	0
1	UA	104	0	1	0	0	60	1	1	0	1	1	1	0	1	1	0	1	0	0	0	0	0	0	1	0	0
1	UA	38	0	1	0	0	62	1	1	0	1	1	1	0	0	1	0	0	0	0	0	0	0	0	1	0	0
1	UA	14	0	1	0	0	71	1	0	0	1	1	1	1	0	0	1	0	0	0	0	0	0	0	1	0	1
1	UA	17	0	1	0	0	66	0	0	0	1	1	1	0	0	0	0	0	0	0	0	0	0	0	0	0	0
1	UA	30	0	1	0	0	49	1	0	0	1	1	1	0	0	0	0	0	0	0	0	0	0	0	0	0	1
1	UA	24	0	1	0	0	65	1	1	0	1	1	1	0	1	0	0	0	0	0	0	0	0	0	0	0	0
1	UA	13	0	1	0	0	79	0	1	0	1	1	1	0	1	0	1	1	0	0	0	0	0	0	0	0	0
1	UA	19	0	1	0	0	82	0	1	0	1	1	1	0	1	1	0	0	0	0	0	0	0	0	1	0	0
1	UA	30	0	1	0	0	52	0	0	0	1	1	1	0	0	1	0	0	0	0	0	0	0	0	0	0	0
1	UA	15.5	0	1	0	0	63	1	0	0	1	1	1	0	0	0	0	0	1	0	0	0	0	0	0	0	0
1	UA	20	0	1	0	0	61	0	0	0	1	1	1	0	0	1	0	1	0	0	0	0	0	0	0	0	1
1	UA	16.5	0	1	0	0	56	1	1	0	1	1	1	0	1	1	0	0	1	0	0	0	0	0	1	0	0
1	UA	20	0	1	0	0	66	0	1	1	1	1	1	0	1	1	0	0	0	0	0	0	0	0	1	0	0
1	UA	25	0	1	0	0	76	1	1	1	1	1	1	1	0	1	0	0	0	0	0	0	0	0	1	0	0
1	UA	22	0	1	0	0	61	1	0	0	1	1	1	0	0	0	0	1	0	0	0	0	0	0	1	0	1
1	UA	12	0	1	0	0	54	1	0	0	1	1	1	0	1	0	0	1	0	0	0	0	0	0	0	0	0
1	UA	12	0	1	0	0	72	1	1	0	1	1	1	0	1	1	1	0	1	0	0	0	0	0	0	0	0
1	UA	28	0	1	0	0	50	1	0	1	1	1	1	0	1	1	0	1	0	0	0	0	0	0	0	0	0
1	UA	27	0	1	0	0	63	1	1	0	1	1	1	0	1	1	0	1	1	0	0	0	0	0	0	0	0
1	UA	12	0	1	0	0	61	1	1	0	1	1	1	0	0	0	0	1	1	0	0	0	0	0	1	0	0
1	UA	26	0	1	0	0	63	1	1	1	1	1	1	0	1	1	0	0	0	0	0	0	0	0	0	0	0
1	UA	20	0	1	0	0	70	1	1	0	1	1	1	1	1	1	0	0	0	0	0	0	0	0	0	0	1
1	UA	9	0	1	0	0	65	1	0	0	1	1	1	0	0	0	1	1	1	0	0	0	0	0	0	0	0
1	UA	48	0	1	0	0	55	1	0	0	1	1	1	0	1	0	0	1	0	0	0	0	0	0	1	0	0
1	UA	26	0	1	0	0	76	0	0	1	1	1	1	0	1	1	0	0	1	0	0	0	0	0	1	0	1
1	UA	56	0	1	0	0	50	0	0	0	1	1	1	1	0	0	1	1	0	0	0	0	0	0	1	0	0
1	UA	7	0	1	0	0	50	1	0	1	1	1	1	1	1	0	0	0	0	0	0	0	0	0	0	0	0
1	UA	63	0	1	0	0	77	0	1	0	1	1	1	1	0	1	1	1	0	0	0	0	0	0	0	0	0
1	UA	28	0	1	0	0	49	1	1	0	1	1	1	0	1	0	0	0	1	0	0	0	0	1	1	0	0
1	UA	76	0	1	0	0	57	0	1	1	1	1	1	0	1	1	1	0	0	0	0	0	0	0	0	0	1
1	UA	22	0	1	0	0	66	0	0	0	1	1	1	1	1	1	0	0	0	0	0	0	0	0	0	0	0
1	UA	42	0	1	0	0	61	1	0	0	1	1	1	0	0	0	0	1	0	0	0	0	0	0	0	0	0
1	UA	23	0	1	0	0	70	0	1	0	1	1	1	0	0	1	0	1	1	0	0	0	0	0	0	0	0
1	UA	92	0	1	0	0	55	1	1	0	1	1	1	0	0	1	1	1	0	0	0	0	0	0	0	0	0
1	UA	22	0	1	0	0	50	0	1	0	1	1	1	1	0	1	0	1	1	0	0	0	0	0	1	0	1
1	UA	14.5	0	1	0	0	63	1	1	0	1	1	1	0	0	1	1	1	1	0	1	0	1	1	1	0	0
1	UA	46	0	1	0	0	77	1	1	0	1	1	1	0	0	1	1	1	0	0	0	0	0	0	0	0	0
1	UA	6	0	1	0	0	44	1	0	0	1	1	1	0	1	0	0	0	0	0	0	0	0	0	0	0	0
1	STEMI	23	0	0	1	0	51	1	1	1	1	1	1	1	0	0	0	0	0	0	0	0	0	0	1	0	0
1	STEMI	42	0	0	1	0	78	1	0	0	1	1	1	0	1	0	0	1	1	0	0	0	0	0	1	0	0
1	STEMI	74	0	0	1	0	39	1	1	0	1	1	1	0	1	1	0	0	1	0	0	0	0	0	0	0	0
1	USA	32	1	0	0	0	53	1	1	0	1	1	1	0	0	0	0	1	1	0	0	0	0	0	1	0	0
1	USA	16	1	0	0	0	73	1	1	1	1	1	1	0	0	1	0	0	0	0	0	0	0	0	0	0	0
1	USA	22	1	0	0	0	58	1	0	0	1	1	1	1	1	0	0	0	1	0	0	0	0	0	0	0	1
1	USA	19	1	0	0	0	45	1	1	1	1	1	1	0	1	0	0	1	1	0	0	0	0	0	0	0	1
1	USA	17	1	0	0	0	62	1	1	1	1	1	1	0	1	1	1	0	1	0	0	0	0	0	0	1	0
1	NSTMEI	44	0	0	0	1	62	1	1	0	1	1	1	1	1	1	0	1	1	0	0	0	0	0	0	0	1
1	NSTEMI	36	0	0	0	1	56	1	0	0	1	1	1	1	1	0	0	0	1	0	0	0	0	0	0	0	0

## Sheet: QFR
MLA	Ref	OCT-AS	QFR-AS%	QFR	≤0.8
5.09	13.26	0.616139	61.6	0.87	0
2.04	6.27	0.674641	68.5	0.8	1
4.57	19.83	0.769541	76.7	0.78	1
2.09	7.56	0.723545	69.8	0.71	1
5.63	12.63	0.554236	54.4	0.92	0
2.35	7.67	0.693611	70.2	0.57	1
2.46	8.64	0.715278	75	0.57	1
1.09	4.03	0.729529	73.1	0.78	1
2.95	7.54	0.608753	59.7	0.94	0
4.87	11.21	0.565566	57	0.9	0
1.94	8.08	0.759901	68.2	0.72	1
1.91	10.16	0.812008	78.5	0.78	1
3.42	9.66	0.645963	64	0.76	1
2.57	9.7	0.735052	67	0.88	0
3.25	11.3	0.712389	71.6	0.7	1
1.77	7.37	0.759837	77.5	0.75	1
1.79	5.35	0.665421	72.3	0.67	1
2.81	9.63	0.708204	69.2	0.7	1
4.54	9.54	0.524109	64.4	0.8	1
3.12	14.01	0.777302	75.5	0.8	1
0.98	4.79	0.795407	79.5	0.73	1
3.15	9.85	0.680203	66	0.92	0
1.82	9.06	0.799117	78	0.73	1
1.93	5.31	0.636535	61.4	0.73	1
2.19	8.93	0.754759	75.7	0.8	1
2.07	6.4	0.676562	67.4	0.78	1
0.7	4.44	0.842342	84	0.61	1
4.49	13.69	0.672023	69.8	0.84	0
2.55	8.2	0.689024	71.3	0.87	0
3.81	14.02	0.728245	71.6	0.75	1
2.35	11.21	0.790366	67.8	0.89	0
3.94	16.14	0.755886	68.9	0.82	0
1.98	7.64	0.740838	75.7	0.77	1
1.63	5.37	0.696462	68.9	0.61	1
2.49	5.89	0.57725	64.6	0.8	1
2.27	8.49	0.732627	76.8	0.8	1
1.44	6	0.76	71.7	0.84	0
1.24	8.27	0.85006	75.1	0.44	1
1.95	7.99	0.755945	75.6	0.8	1
2.51	10	0.749	67.5	0.75	1
2.61	9.61	0.728408	72.1	0.87	0
4.29	12.42	0.654589	64.3	0.96	0
2.75	5.52	0.501812	48.3	0.98	0
4.17	9.25	0.549189	52.1	0.96	0
7.39	18.86	0.608165	62.2	0.96	0
3.33	10.16	0.672244	67.3	0.84	0
2.81	9.25	0.696216	65.9	0.87	0
1.96	8.36	0.76555	73.2	0.67	1
3.03	8.36	0.63756	63.3	0.83	0
2.15	5.99	0.641068	64.4	0.95	0
8.91	14.19	0.372093	55	0.89	0
2.02	5.79	0.651123	60.6	0.86	0
6.07	16.62	0.634777	60.6	0.94	0
2.77	10.32	0.731589	65.4	0.83	0
3.29	11.32	0.709364	71.3	0.81	0
1.75	5.16	0.660853	68.2	0.91	0
8.27	24.51	0.662587	70.9	0.94	0
3.72	11.76	0.683673	58.8	0.92	0
3.64	7.73	0.529107	69	0.94	0
3.46	8.44	0.590047	68.7	0.84	0
2.55	7.72	0.669689	60.6	0.93	0
3.59	6.06	0.407591	63.5	0.91	0
4.59	10.01	0.541459	52.7	0.93	0
3.99	8.99	0.556174	60	0.95	0
6.44	17.63	0.634714	68.9	0.93	0
3.26	8.61	0.62137	59.6	0.84	0
2.53	8.01	0.684145	61.5	0.82	0
2.25	10.4	0.783654	69.3	0.79	1
2.66	7.68	0.653646	64.4	0.82	0
4.49	16.18	0.722497	58.5	0.97	0
1.11	4.3	0.74186	66.7	0.73	1
1.92	9.65	0.801036	70.7	0.77	1
2.49	8.53	0.708089	63.2	0.89	0
1.66	6.13	0.729201	73.1	0.79	1
2.07	9.23	0.775731	72.8	0.74	1
3.34	13.21	0.747161	71.8	0.82	0
3.56	12.41	0.713135	63	0.92	0
2.93	12.08	0.75745	65.9	0.71	1
3.66	15.63	0.765835	72	0.79	1
2.15	5.78	0.628028	52.4	0.96	0
3.52	13.91	0.746945	68.8	0.8	1
2.35	10.12	0.767787	72.1	0.77	1
2.75	10.29	0.73275	70.7	0.8	1
2.39	9.99	0.760761	63.4	0.8	1
6.98	22.34	0.687556	60	0.97	0
1.92	8.26	0.767554	69.6	0.8	1
2.65	9.19	0.711643	65.4	0.79	1
2.46	5.44	0.547794	51.4	0.98	0
4.32	11.68	0.630137	56.8	0.8	1
2.54	5.71	0.555166	57.5	0.86	0
1.52	8.44	0.819905	69.2	0.75	1
7.44	16.76	0.556086	64.9	0.93	0
2.05	10.35	0.801932	75	0.79	1
1.62	6.39	0.746479	70.5	0.7	1
2.65	6.67	0.602699	55.3	0.91	0
5.45	16.2	0.66358	66.5	0.92	0
5.06	10.47	0.516714	56	0.93	0
5.34	14.06	0.620199	58.7	0.95	0
5.59	12.04	0.535714	54.1	0.93	0
4.25	10.53	0.596391	65.8	0.84	0
3.01	8.15	0.630675	70.3	0.83	0
1.57	6.65	0.76391	73.1	0.68	1
2.66	13.6	0.804412	79.1	0.76	1
4.89	9.49	0.484721	52.2	0.96	0
2.57	9.58	0.731733	70	0.85	0
2.43	6.96	0.650862	70.1	0.81	0
2.65	7.51	0.647137	61.7	0.94	0
2.85	10.45	0.727273	74.6	0.87	0
2.58	12.09	0.7866	76.6	0.62	1
1.47	6.14	0.760586	74.4	0.77	1
1.91	8.48	0.774764	74.2	0.79	1
2.52	10.36	0.756757	76.6	0.79	1
3.55	16.3	0.782209	68.1	0.8	1
3.08	6.12	0.496732	61.7	0.92	0
1.18	3.69	0.680217	69	0.8	1
3.10565	9.83826	0.6835	67.0183	0.823217
